# Supplementary material for: A new species of Clinanthus from northern Peru (Asparagales, Amaryllidaceae, Amarylloideae, Clinantheae)
Source: PhytoKeys. 2016 Jun 2;(63):99–106. doi: 10.3897/phytokeys.63.8895 (PMC4956931; doi:10.3897/phytokeys.63.8895)
Supplement: XML Treatment for Clinanthus milagroanthus [file phytokeys.63.8895-treatment1.xml]

<!DOCTYPE tp:taxon-treatment
  PUBLIC "-//TaxonX//DTD Taxonomic Treatment Publishing DTD v0 20100105//EN" "tax-treatment-NSO.dtd">
<tp:taxon-treatment xmlns:tp="http://www.plazi.org/taxpub"><tp:treatment-meta><kwd-group><label>Taxon classification</label><kwd><named-content content-type="kingdom">Plantae</named-content></kwd><kwd><named-content content-type="order">Asparagales</named-content></kwd><kwd><named-content content-type="family">Amaryllidaceae</named-content></kwd></kwd-group><mixed-citation publication-type="journal"><person-group><name><surname>Leiva</surname><given-names>Segundo</given-names></name><name><surname>Meerow</surname><given-names>Alan W.</given-names></name></person-group><article-title>A new species of <italic><tp:taxon-name><tp:taxon-name-part taxon-name-part-type="genus">Clinanthus</tp:taxon-name-part></tp:taxon-name></italic> from northern Peru (<tp:taxon-name><tp:taxon-name-part taxon-name-part-type="order">Asparagales</tp:taxon-name-part></tp:taxon-name>, <tp:taxon-name><tp:taxon-name-part taxon-name-part-type="family">Amaryllidaceae</tp:taxon-name-part></tp:taxon-name>, <tp:taxon-name><tp:taxon-name-part taxon-name-part-type="subfamily">Amarylloideae</tp:taxon-name-part></tp:taxon-name>, <tp:taxon-name><tp:taxon-name-part taxon-name-part-type="tribe">Clinantheae</tp:taxon-name-part></tp:taxon-name>)</article-title><source>PhytoKeys</source><day>2</day><month>6</month><year>2016</year><volume>2016</volume><issue>63</issue><fpage>99</fpage><lpage>106</lpage><pub-id pub-id-type="doi">10.3897/phytokeys.63.8895</pub-id></mixed-citation></tp:treatment-meta><tp:nomenclature><tp:taxon-name>
            <tp:taxon-name-part taxon-name-part-type="genus">Clinanthus</tp:taxon-name-part>
            <tp:taxon-name-part taxon-name-part-type="species">milagroanthus</tp:taxon-name-part>
            <object-id xmlns:xlink="http://www.w3.org/1999/xlink" content-type="ipni" xlink:type="simple">urn:lsid:ipni.org:names:77155329-1</object-id>
          </tp:taxon-name><tp:taxon-authority>S. Leiva &amp; Meerow</tp:taxon-authority><tp:taxon-status xmlns:xlink="http://www.w3.org/1999/xlink" xlink:type="simple">sp. nov.</tp:taxon-status><xref ref-type="fig" rid="F1">Figs 1</xref><xref ref-type="fig" rid="F2">, 2</xref></tp:nomenclature><tp:treatment-sec sec-type="diagnosis"><title>Diagnosis.</title><p>
            <italic><tp:taxon-name><tp:taxon-name-part taxon-name-part-type="genus">Clinanthus</tp:taxon-name-part> <tp:taxon-name-part taxon-name-part-type="species">milagroanthus</tp:taxon-name-part></tp:taxon-name></italic> is most closely related to <italic><tp:taxon-name><tp:taxon-name-part taxon-name-part-type="genus">Clinanthus</tp:taxon-name-part> <tp:taxon-name-part taxon-name-part-type="species">mirabilis</tp:taxon-name-part></tp:taxon-name></italic> (Ravenna) Meerow (Fig. <xref ref-type="fig" rid="F3">3A</xref>) by the white color and morphology of the staminal cup, in which the free portions of the filaments are slightly incurved and inserted at the sinus between the cup lobes. Both of these species have affinity with <italic><tp:taxon-name><tp:taxon-name-part taxon-name-part-type="genus">Clinanthus</tp:taxon-name-part> <tp:taxon-name-part taxon-name-part-type="species">viridiflorus</tp:taxon-name-part></tp:taxon-name></italic> (R. &amp; P.) Meerow (Fig. <xref ref-type="fig" rid="F3">3B–C</xref>). All three species have grayish-green glaucous leaves, particularly large apicula at the apex of the outer tepals, and large anthers relative to other species of the genus. These species form a distinct clade in the genus based on ribosomal DNA sequences with close relationship to the genus <italic><tp:taxon-name><tp:taxon-name-part taxon-name-part-type="genus">Paramongaia</tp:taxon-name-part></tp:taxon-name></italic> Velarde (Fig. <xref ref-type="fig" rid="F3">3D</xref>; <xref ref-type="bibr" rid="B11">Meerow et al. 2000</xref>; <xref ref-type="bibr" rid="B13">Ravenna 1988</xref>; unpubl. data). All three species have glaucous, gray-green leaves. The perigone of <italic><tp:taxon-name><tp:taxon-name-part taxon-name-part-type="genus">Clinanthus</tp:taxon-name-part> <tp:taxon-name-part taxon-name-part-type="species">viridiflorus</tp:taxon-name-part></tp:taxon-name></italic> is entirely green (Fig. <xref ref-type="fig" rid="F3">3B–C</xref>); that of <italic><tp:taxon-name><tp:taxon-name-part taxon-name-part-type="genus">Clinanthus</tp:taxon-name-part> <tp:taxon-name-part taxon-name-part-type="species">mirabilis</tp:taxon-name-part></tp:taxon-name></italic> is deep green except for the orange-red limb (Fig. <xref ref-type="fig" rid="F3">3A</xref>). Our new species has the widest leaves in the complex and bears the showiest flowers, most notably by the sharp constrast between the white staminal cup and the bright red tepals. It can be distinguished <!--PageBreak--><!--PageBreak-->from <italic><tp:taxon-name><tp:taxon-name-part taxon-name-part-type="genus">Clinanthus</tp:taxon-name-part> <tp:taxon-name-part taxon-name-part-type="species">mirabilis</tp:taxon-name-part></tp:taxon-name></italic>, to which it bears closest resemblance, by the much more brightly colored and wide spreading limb, and the much lighter colored perigone tube (yellowish green vs. dark green in <italic><tp:taxon-name><tp:taxon-name-part taxon-name-part-type="genus">Clinanthus</tp:taxon-name-part> <tp:taxon-name-part taxon-name-part-type="species">mirabilis</tp:taxon-name-part></tp:taxon-name></italic>). The conspicuous bulge just proximal to the midpoint of the tube is a unique character of the new species.</p><fig id="F1" position="float" orientation="portrait"><label>Figure 1.</label><caption><p>
          <italic><tp:taxon-name><tp:taxon-name-part taxon-name-part-type="genus">Clinanthus</tp:taxon-name-part> <tp:taxon-name-part taxon-name-part-type="species">milagroanthus</tp:taxon-name-part></tp:taxon-name></italic> S. Leiva &amp; Meerow. <bold>A</bold> Perigone dissected showing androecium <bold>B</bold> Cross-section of the capsule <bold>C</bold> Gynoecium <bold>D</bold> Flower at anthesis <bold>E</bold> Habit <bold>F</bold> Seed <bold>G</bold> Anther in dorsal view <bold>H</bold> Anther in ventral view <bold>I</bold> Anther in side view <bold>J</bold> Capsule. Drawing by S. Leiva &amp; M. Leiva from S. &amp; M. Leiva Leiva 5795 (<named-content xmlns:xlink="http://www.w3.org/1999/xlink" content-type="dwc:institutional_code" xlink:type="simple">HAO</named-content>).</p></caption><graphic xmlns:xlink="http://www.w3.org/1999/xlink" xlink:href="phytokeys-063-099-g001.jpg" position="float" orientation="portrait" xlink:type="simple" id="oo_90611.jpg"/></fig><fig id="F2" position="float" orientation="portrait"><label>Figure 2.</label><caption><p>
          <italic><tp:taxon-name><tp:taxon-name-part taxon-name-part-type="genus">Clinanthus</tp:taxon-name-part> <tp:taxon-name-part taxon-name-part-type="species">milagroanthus</tp:taxon-name-part></tp:taxon-name></italic> S. Leiva &amp; Meerow. <bold>A</bold> Habit <bold>B</bold> Inflorescence showing spathe bracts <bold>C</bold> Flowers <bold>D</bold> Bulbs <bold>E</bold> Capsules <bold>F</bold> Known distribution of <italic><tp:taxon-name><tp:taxon-name-part taxon-name-part-type="genus">Clinanthus</tp:taxon-name-part> <tp:taxon-name-part taxon-name-part-type="species">milagroanthus</tp:taxon-name-part></tp:taxon-name></italic> in Peru (red star). All photos of S. Leiva &amp; M. Leiva 5795, <named-content xmlns:xlink="http://www.w3.org/1999/xlink" content-type="dwc:institutional_code" xlink:type="simple">HAO</named-content>.</p></caption><graphic xmlns:xlink="http://www.w3.org/1999/xlink" xlink:href="phytokeys-063-099-g002.jpg" position="float" orientation="portrait" xlink:type="simple" id="oo_90612.jpg"/></fig><fig id="F3" position="float" orientation="portrait"><label>Figure 3.</label><caption><p>Species related to <italic><tp:taxon-name><tp:taxon-name-part taxon-name-part-type="genus">Clinanthus</tp:taxon-name-part> <tp:taxon-name-part taxon-name-part-type="species">milagroanthus</tp:taxon-name-part></tp:taxon-name></italic>. <bold>A</bold> <italic><tp:taxon-name><tp:taxon-name-part taxon-name-part-type="genus">Clinanthus</tp:taxon-name-part> <tp:taxon-name-part taxon-name-part-type="species">mirabilis</tp:taxon-name-part></tp:taxon-name></italic> (S. Leiva et al. 2000, <named-content xmlns:xlink="http://www.w3.org/1999/xlink" content-type="dwc:institutional_code" xlink:type="simple">HAO</named-content>) <bold>B–C</bold> <italic><tp:taxon-name><tp:taxon-name-part taxon-name-part-type="genus">Clinanthus</tp:taxon-name-part> <tp:taxon-name-part taxon-name-part-type="species">viridiflorus</tp:taxon-name-part></tp:taxon-name></italic> (Weigend et al. 5701, <named-content xmlns:xlink="http://www.w3.org/1999/xlink" content-type="dwc:institutional_code" xlink:type="simple">NY</named-content>) <bold>D</bold> <italic><tp:taxon-name><tp:taxon-name-part taxon-name-part-type="genus">Paramongaia</tp:taxon-name-part> <tp:taxon-name-part taxon-name-part-type="species">weberbaueri</tp:taxon-name-part></tp:taxon-name></italic> (Meerow 2303, <named-content xmlns:xlink="http://www.w3.org/1999/xlink" content-type="dwc:institutional_code" xlink:type="simple">FTG</named-content>).</p></caption><graphic xmlns:xlink="http://www.w3.org/1999/xlink" xlink:href="phytokeys-063-099-g003.jpg" position="float" orientation="portrait" xlink:type="simple" id="oo_90613.jpg"/></fig></tp:treatment-sec><tp:treatment-sec sec-type="material"><title>Type.</title><p>PERÚ. Dpto. La Libertad, Prov. Otuzco, Distrito Salpo, above Murañe (on the Salpo-Pagash road), <named-content xmlns:xlink="http://www.w3.org/1999/xlink" content-type="dwc:verbatimCoordinates" xlink:type="simple"><named-content content-type="geo-json" specific-use="{&#34;type&#34;:&#34;Point&#34;,&#34;coordinates&#34;:[-78.5545,-8.02125]}" xlink:type="simple">8°1'16.5"S, 78°33'16.2"W</named-content></named-content>, 2827 m elevation, 22 Mar 2015, S. Leiva &amp; M. Leiva 5795 (HOLOTYPE: <named-content xmlns:xlink="http://www.w3.org/1999/xlink" content-type="dwc:institutional_code" xlink:type="simple">HAO</named-content>; ISOTYPE: F)</p></tp:treatment-sec><tp:treatment-sec sec-type="description"><title>Description.</title><p>Geophytic herb from tunicate bulbs, 60–80 cm tall, with numerous creamy-white roots (brown where stained by the humic substrate), 25–35 cm long. Bulbs long conical or tapered, 9–10 cm long and 6.5–7 cm in diameter, with a papery brown to black tunic, white below. Leaves distichous, sessile, lorate, erect or slightly reflexed towards the abaxial surface, succulent, dark green on adaxial surface, light green on abaxial, glabrous, acute at apex, slightly cuneate at the base, slightly revolute at the margins, caniculate along the midrib adaxially, midrib prominent abaxially, (57-) 65–68 cm long by 5.5–5.7 cm wide. Inflorescences with 5 flowers arranged in pseudoumbels, scape ancipitous, elliptical in cross section, dull yellowish-green, succulent, solid, 35–36 cm long by 1.4–1.5 cm diameter; spathe bracts membranous, two, creamy or slightly yellowish, glabrous, eventually marcescent, surrounding the base of the flowers; pedicels slightly wider proximally, yellowish-green, succulent, glabrous, 2-edged, slightly curved towards the abaxial surface, 1–1.3 cm long by 0.4–0.5 cm in diameter. Flowers actinomorphic, bisexual, trimerous; perigone infundibular, succulent, 7–7.2 cm long, the tepals fused into a tube for 2/3 to 4/5 of the perigone length; tube <named-content xmlns:xlink="http://www.w3.org/1999/xlink" content-type="dwc:institutional_code" xlink:type="simple">RHS</named-content> Green 143C green proximally, darkening in the inflated portion, then becoming Yellow-Green 145B to almost white at the throat, cylindrical for the proximal 1.2–1.5 cm and 2.5–3 mm diam., gradually dilated to 5 mm for the next 1–1.3 cm, then abruptly inflated to ca. 7 mm diam for ca. 1.3 cm, constricting distally to ca. 5 mm diam, the final 2 cm portion of the tube with 6 longitudinal channels; limb of six tepals in two series, spreading to 3.4–4.0 cm at anthesis at ca. 45°angle from the throat; outer tepals narrowly oblong, intensely red (<named-content xmlns:xlink="http://www.w3.org/1999/xlink" content-type="dwc:institutional_code" xlink:type="simple">RHS</named-content> Red Group 40A to 40B) on both surfaces, with a conspicuous white, papillate apiculum at apex, glabrous on both surfaces, succulent, distinctly ribbed, 2.5–2.6 cm long by 1–1.2 cm wide; inner tepals broadly elliptic, same color and surface attributes as outer, obtuse at apex with a minute white apiculum, 2.2–2.3 cm long by 1.4–1.5 cm wide. Stamens six, connate proximally into a short, externally white 6-lobed staminal corona, stained yellowish-green internally towards the base, 5–6 mm long and 1.3–1.4 cm diam, the lobes deltoid with a mucronate apex, each 5–6 mm long and 5–6 mm wide; free portion of stamens filiform, inserted at the sinus between each lobe of the corona, incurved, white, 8–9 mm long; anthers narrowly oblong, sagittate at the base, introrse, 17–18 mm long and 2–2.1 mm wide, pollen bright yellow. Style exserted, filiform, creamy white, with translucent papillae distally, 80–83 mm long; stigma 3-lobed, white to slightly yellow, 1.5–1.6 mm wide. Ovary inferior, turbinate, 3-locular, 15–18 mm long, 6–7 mm wide; ovules numerous, superposed in two vertical rows in each locule. Capsule tricoccous, green <!--PageBreak-->when young, becoming glaucous with age, 2.4–2.6 cm high 3.5–4 cm wide, loculicidally dehiscent; seeds 100–105, flattened, slightly polyhedral, narrowly winged on the edges, covered with a lustrous, brittle, black phytomelanous testa, 17 to 18 mm long, 7 to 7.3 mm wide.</p><!--PageBreak--></tp:treatment-sec><tp:treatment-sec sec-type="distribution"><title>Distribution and ecology.</title><p>
            <italic><tp:taxon-name><tp:taxon-name-part taxon-name-part-type="genus">Clinanthus</tp:taxon-name-part> <tp:taxon-name-part taxon-name-part-type="species">milagroanthus</tp:taxon-name-part></tp:taxon-name></italic> is only known from the local area of the type collection where it is moderately abundant. Despite having searched the surrounding area, it has so far been limited to the area of Muräne along the Salpo-Pagash road in the Department of La Libertad, Prov. Otuzco, District Salpo, ca. <named-content xmlns:xlink="http://www.w3.org/1999/xlink" content-type="dwc:verbatimCoordinates" xlink:type="simple"><named-content content-type="geo-json" specific-use="{&#34;type&#34;:&#34;Point&#34;,&#34;coordinates&#34;:[-78.5545,-8.021222]}" xlink:type="simple">8°01'16.4"S and 78°33'16.2"W</named-content></named-content>, at 2824 m elevation, as a member of the grass and shrub vegetation on the edges of the road, preferring moist, black organic soil among rocks. Some associated species include <italic><tp:taxon-name><tp:taxon-name-part taxon-name-part-type="genus">Escallonia</tp:taxon-name-part> <tp:taxon-name-part taxon-name-part-type="species">micrantha</tp:taxon-name-part></tp:taxon-name></italic> Mattf. (<tp:taxon-name><tp:taxon-name-part taxon-name-part-type="family">Escalloniaceae</tp:taxon-name-part></tp:taxon-name>), <italic><tp:taxon-name><tp:taxon-name-part taxon-name-part-type="genus">Bidens</tp:taxon-name-part> <tp:taxon-name-part taxon-name-part-type="species">triplinervia</tp:taxon-name-part></tp:taxon-name></italic> Kunth (<tp:taxon-name><tp:taxon-name-part taxon-name-part-type="family">Asteraceae</tp:taxon-name-part></tp:taxon-name>), <tp:taxon-name><tp:taxon-name-part taxon-name-part-type="genus">Austrocyndropuntia</tp:taxon-name-part> <tp:taxon-name-part taxon-name-part-type="species">subulata</tp:taxon-name-part> <tp:taxon-name-part taxon-name-part-type="infraspecific-rank">subsp.</tp:taxon-name-part> <tp:taxon-name-part taxon-name-part-type="subspecies">exaltata</tp:taxon-name-part></tp:taxon-name> (A. Berger) D. R. Hunt (<tp:taxon-name><tp:taxon-name-part taxon-name-part-type="family">Cactaceae</tp:taxon-name-part></tp:taxon-name>), <italic><tp:taxon-name><tp:taxon-name-part taxon-name-part-type="genus">Vicia</tp:taxon-name-part> <tp:taxon-name-part taxon-name-part-type="species">andicola</tp:taxon-name-part></tp:taxon-name></italic> Kunth (<tp:taxon-name><tp:taxon-name-part taxon-name-part-type="family">Fabaceae</tp:taxon-name-part></tp:taxon-name>), <italic><tp:taxon-name><tp:taxon-name-part taxon-name-part-type="genus">Puya</tp:taxon-name-part> <tp:taxon-name-part taxon-name-part-type="species">casmichensis</tp:taxon-name-part></tp:taxon-name></italic> L. B. Sm. (<tp:taxon-name><tp:taxon-name-part taxon-name-part-type="family">Bromeliaceae</tp:taxon-name-part></tp:taxon-name>), <italic><tp:taxon-name><tp:taxon-name-part taxon-name-part-type="genus">Begonia</tp:taxon-name-part> <tp:taxon-name-part taxon-name-part-type="species">geraniifolia</tp:taxon-name-part></tp:taxon-name></italic> Hook. (<tp:taxon-name><tp:taxon-name-part taxon-name-part-type="family">Begoniaceae</tp:taxon-name-part></tp:taxon-name>), <italic><tp:taxon-name><tp:taxon-name-part taxon-name-part-type="genus">Passiflora</tp:taxon-name-part> <tp:taxon-name-part taxon-name-part-type="species">peduncularis</tp:taxon-name-part></tp:taxon-name></italic> Cav. (<tp:taxon-name><tp:taxon-name-part taxon-name-part-type="family">Passifloraceae</tp:taxon-name-part></tp:taxon-name>), and unidentifed <italic><tp:taxon-name><tp:taxon-name-part taxon-name-part-type="genus">Smallanthu</tp:taxon-name-part></tp:taxon-name></italic>s Mack., <italic><tp:taxon-name><tp:taxon-name-part taxon-name-part-type="genus">Verbesina</tp:taxon-name-part></tp:taxon-name></italic> L. (<tp:taxon-name><tp:taxon-name-part taxon-name-part-type="family">Asteraceae</tp:taxon-name-part></tp:taxon-name>), <italic><tp:taxon-name><tp:taxon-name-part taxon-name-part-type="genus">Solanum</tp:taxon-name-part></tp:taxon-name></italic> L. (<tp:taxon-name><tp:taxon-name-part taxon-name-part-type="family">Solanaceae</tp:taxon-name-part></tp:taxon-name>), <italic><tp:taxon-name><tp:taxon-name-part taxon-name-part-type="genus">Lupinus</tp:taxon-name-part></tp:taxon-name></italic> L. (<tp:taxon-name><tp:taxon-name-part taxon-name-part-type="family">Fabaceae</tp:taxon-name-part></tp:taxon-name>). <italic><tp:taxon-name><tp:taxon-name-part taxon-name-part-type="genus">Clinanthus</tp:taxon-name-part> <tp:taxon-name-part taxon-name-part-type="species">milagroanthus</tp:taxon-name-part></tp:taxon-name></italic> flowers with the first rains in November or December, continuing through fruit maturation until March or April.</p></tp:treatment-sec><tp:treatment-sec sec-type="conservation status"><title>Current conservation status.</title><p>Using the criteria of the IUCN (<xref ref-type="bibr" rid="B8">IUCN 2012</xref>) <italic><tp:taxon-name><tp:taxon-name-part taxon-name-part-type="genus">Clinanthus</tp:taxon-name-part> <tp:taxon-name-part taxon-name-part-type="species">milagroanthus</tp:taxon-name-part></tp:taxon-name></italic> is considered <abbrev xmlns:xlink="http://www.w3.org/1999/xlink" xlink:type="simple"><def><p>critically endangered </p></def>(CR)</abbrev>. The extent of its range is less than 100 km<sup>2</sup> around the type locality (Criterion B1), is known from a single population (Criterion B1a) with less than 100 mature individuals in the population, and is projected to decline further (Criterion B1b). It may have been impacted by construction of the road between Salpo to Pagash or Platanar. However, there has not been an assessment of whether it experienced a decline in its range from this event. The species requires a thorough study of ecology, population structure and distribution to clarify its status.</p></tp:treatment-sec><tp:treatment-sec sec-type="vernacular name"><title>Vernacular name.</title><p>“cebolla de peña.”</p></tp:treatment-sec><tp:treatment-sec sec-type="etymology"><title>Etymology.</title><p>The specific epithet honors Ms. Milagros Leiva Salinas, a student of Human Medicine, who has been studying the phytochemistry of Peruvian genera of <tp:taxon-name><tp:taxon-name-part taxon-name-part-type="family">Amaryllidaceae</tp:taxon-name-part></tp:taxon-name>.</p></tp:treatment-sec><tp:treatment-sec sec-type="material"><title>Additional material examined.</title><p>PERÚ. Dpto. La Libertad, Prov. Otuzco, Dist. Salpo, arriba del Murañe (ruta Salpo-Pagash), <named-content xmlns:xlink="http://www.w3.org/1999/xlink" content-type="dwc:verbatimCoordinates" xlink:type="simple"><named-content content-type="geo-json" specific-use="{&#34;type&#34;:&#34;Point&#34;,&#34;coordinates&#34;:[-78.5545,-8.021222]}" xlink:type="simple">8°01'16.4"S and 78°33'16.2"W</named-content></named-content>, 2824 m, 1 Apr 2013, <italic>S. Leiva &amp; M. Leiva 5443</italic> (<named-content xmlns:xlink="http://www.w3.org/1999/xlink" content-type="dwc:institutional_code" xlink:type="simple">HAO</named-content>)</p></tp:treatment-sec><tp:treatment-sec sec-type="notes"><title>Notes.</title><p>We have used the original orthography for the names cited below. The genus <italic><tp:taxon-name><tp:taxon-name-part taxon-name-part-type="genus">Callithauma</tp:taxon-name-part></tp:taxon-name></italic> Herbert was established by <xref ref-type="bibr" rid="B5">Herbert (1837)</xref> to accommodate <italic><tp:taxon-name><tp:taxon-name-part taxon-name-part-type="genus">Callithauma</tp:taxon-name-part> <tp:taxon-name-part taxon-name-part-type="species">viridiflorum</tp:taxon-name-part></tp:taxon-name></italic> (R. &amp; P.) Herbert. He later (<xref ref-type="bibr" rid="B7">Herbert 1841</xref>) described a second sp., <italic><tp:taxon-name><tp:taxon-name-part taxon-name-part-type="genus">Callithauma</tp:taxon-name-part> <tp:taxon-name-part taxon-name-part-type="species">angustifolium</tp:taxon-name-part></tp:taxon-name></italic>, which he distinguished by its narrower leaves, smaller flowers, exserted style and 3-lobed stigma. <xref ref-type="bibr" rid="B4">Bentham and Hooker (1883)</xref> subsumed the genus under <italic><tp:taxon-name><tp:taxon-name-part taxon-name-part-type="genus">Stenomesson</tp:taxon-name-part></tp:taxon-name></italic>. <xref ref-type="bibr" rid="B2">Baker (1878)</xref> described <tp:taxon-name><tp:taxon-name-part taxon-name-part-type="genus">Callithauma</tp:taxon-name-part> <tp:taxon-name-part taxon-name-part-type="species">viridiflorum</tp:taxon-name-part> <tp:taxon-name-part taxon-name-part-type="infraspecific-rank">var.</tp:taxon-name-part> <tp:taxon-name-part taxon-name-part-type="variety">elwesii</tp:taxon-name-part></tp:taxon-name>, which <xref ref-type="bibr" rid="B10">Macbride (1931)</xref> raised to the rank of species in <italic><tp:taxon-name><tp:taxon-name-part taxon-name-part-type="genus">Stenomesson</tp:taxon-name-part></tp:taxon-name></italic>. <xref ref-type="bibr" rid="B3">Baker (1888)</xref> appeared to reduce <xref ref-type="bibr" rid="B7">Herbert’s (1841)</xref> <italic><tp:taxon-name><tp:taxon-name-part taxon-name-part-type="genus">Callithauma</tp:taxon-name-part> <tp:taxon-name-part taxon-name-part-type="species">angustifolium</tp:taxon-name-part></tp:taxon-name></italic> to a variety of <italic><tp:taxon-name><tp:taxon-name-part taxon-name-part-type="genus">Stenomesson</tp:taxon-name-part> <tp:taxon-name-part taxon-name-part-type="species">viridiflorum</tp:taxon-name-part></tp:taxon-name></italic>. <xref ref-type="bibr" rid="B12">Ravenna (1971)</xref> described <italic><tp:taxon-name><tp:taxon-name-part taxon-name-part-type="genus">Stenomesson</tp:taxon-name-part> <tp:taxon-name-part taxon-name-part-type="species">mirabile</tp:taxon-name-part></tp:taxon-name></italic> and assigned it to subgenus <italic><tp:taxon-name><tp:taxon-name-part taxon-name-part-type="genus">Callithauma</tp:taxon-name-part></tp:taxon-name></italic> (but didn’t formally validate the new subgenus). He later (<xref ref-type="bibr" rid="B13">Ravenna 1988</xref>) restablished the genus <italic><tp:taxon-name><tp:taxon-name-part taxon-name-part-type="genus">Callithauma</tp:taxon-name-part></tp:taxon-name></italic>, with only <italic><tp:taxon-name><tp:taxon-name-part taxon-name-part-type="genus">Callithauma</tp:taxon-name-part> <tp:taxon-name-part taxon-name-part-type="species">viridiflorum</tp:taxon-name-part></tp:taxon-name></italic>, noting its relationship to <italic><tp:taxon-name><tp:taxon-name-part taxon-name-part-type="genus">Paramongaia</tp:taxon-name-part></tp:taxon-name></italic>, and erected a new genus, <italic><tp:taxon-name><tp:taxon-name-part taxon-name-part-type="genus">Anax</tp:taxon-name-part></tp:taxon-name></italic> Ravenna, with <italic><tp:taxon-name><tp:taxon-name-part taxon-name-part-type="genus">Anax</tp:taxon-name-part> <tp:taxon-name-part taxon-name-part-type="species">elwesii</tp:taxon-name-part></tp:taxon-name></italic> (Baker) Ravenna as the type species, and including <italic><tp:taxon-name><tp:taxon-name-part taxon-name-part-type="genus">Anax</tp:taxon-name-part> <tp:taxon-name-part taxon-name-part-type="species">mirabilis</tp:taxon-name-part></tp:taxon-name></italic> (Ravenna) Ravenna. <xref ref-type="bibr" rid="B13">Ravenna’s (1988)</xref> diagnostic <!--PageBreak-->characters for distinguishing these two genera were somewhat ambiguous. <xref ref-type="bibr" rid="B11">Meerow et al. (2000)</xref> showed clear molecular evidence that the genus <italic><tp:taxon-name><tp:taxon-name-part taxon-name-part-type="genus">Stenomesson</tp:taxon-name-part></tp:taxon-name></italic> was polyphyletic, and established the new tribe <tp:taxon-name><tp:taxon-name-part taxon-name-part-type="tribe">Clinantheae</tp:taxon-name-part></tp:taxon-name> for the genera <italic><tp:taxon-name><tp:taxon-name-part taxon-name-part-type="genus">Clinanthus</tp:taxon-name-part></tp:taxon-name></italic>, <italic><tp:taxon-name><tp:taxon-name-part taxon-name-part-type="genus">Pamianthe</tp:taxon-name-part></tp:taxon-name></italic> Sealy and <italic><tp:taxon-name><tp:taxon-name-part taxon-name-part-type="genus">Paramongaia</tp:taxon-name-part></tp:taxon-name></italic>. <italic><tp:taxon-name><tp:taxon-name-part taxon-name-part-type="genus">Paramongaia</tp:taxon-name-part> <tp:taxon-name-part taxon-name-part-type="species">weberbaueri</tp:taxon-name-part></tp:taxon-name></italic> Velarde and <italic><tp:taxon-name><tp:taxon-name-part taxon-name-part-type="genus">Clinanthus</tp:taxon-name-part> <tp:taxon-name-part taxon-name-part-type="species">mirabilis</tp:taxon-name-part></tp:taxon-name></italic> were resolved as sister species, in a clade in turn sister to three other species of <italic><tp:taxon-name><tp:taxon-name-part taxon-name-part-type="genus">Clinanthus</tp:taxon-name-part></tp:taxon-name></italic>. We are in the process and obtaining a larger number of DNA sequences of the tribe <tp:taxon-name><tp:taxon-name-part taxon-name-part-type="tribe">Clinantheae</tp:taxon-name-part></tp:taxon-name> to better evaluate the generic limits within the tribe.</p><!--PageBreak--></tp:treatment-sec><ref-list><ref id="B11"><mixed-citation xmlns:xlink="http://www.w3.org/1999/xlink" xlink:type="simple">
          <person-group><name name-style="western"><surname>Meerow</surname><given-names>AW</given-names></name><name name-style="western"><surname>Guy</surname><given-names>CL</given-names></name><name name-style="western"><surname>Li</surname><given-names>Q-B</given-names></name><name name-style="western"><surname>Yang</surname><given-names>S-L</given-names></name></person-group> (<year>2000</year>) <article-title>Phylogeny of the American <tp:taxon-name><tp:taxon-name-part taxon-name-part-type="family">Amaryllidaceae</tp:taxon-name-part></tp:taxon-name> based on nrDNA ITS sequences.</article-title> <source>Systematic Botany</source> <volume>25</volume>: <fpage>708</fpage>–<lpage>726</lpage>. doi: <ext-link xlink:type="simple" ext-link-type="doi" xlink:href="10.2307/2666729">10.2307/2666729</ext-link></mixed-citation></ref><ref id="B13"><mixed-citation xmlns:xlink="http://www.w3.org/1999/xlink" xlink:type="simple">
          <person-group><name name-style="western"><surname>Ravenna</surname><given-names>PF</given-names></name></person-group> (<year>1988</year>) <article-title><italic><tp:taxon-name><tp:taxon-name-part taxon-name-part-type="genus">Anax</tp:taxon-name-part></tp:taxon-name></italic> and <italic><tp:taxon-name><tp:taxon-name-part taxon-name-part-type="genus">Callithauma</tp:taxon-name-part></tp:taxon-name></italic>, two genera of <tp:taxon-name><tp:taxon-name-part taxon-name-part-type="family">Amaryllidaceae</tp:taxon-name-part></tp:taxon-name>-<tp:taxon-name><tp:taxon-name-part taxon-name-part-type="tribe">Eustephieae</tp:taxon-name-part></tp:taxon-name> from Peru.</article-title> <source>Phytologia</source> <volume>64</volume>: <fpage>215</fpage>–<lpage>218</lpage>. doi: <ext-link xlink:type="simple" ext-link-type="doi" xlink:href="10.5962/bhl.part.16903">10.5962/bhl.part.16903</ext-link></mixed-citation></ref><ref id="B8"><mixed-citation xmlns:xlink="http://www.w3.org/1999/xlink" xlink:type="simple">
          <institution xlink:type="simple">IUCN Species Survival Commission</institution> (<year>2012</year>) <source>IUCN Red List Categories and Criteria Version 3.1</source>, <edition>2nd Ed</edition>. <publisher-name>International Union for the Conservation of Nature</publisher-name>, <publisher-loc>Gland, Switzerland</publisher-loc>.</mixed-citation></ref><ref id="B5"><mixed-citation xmlns:xlink="http://www.w3.org/1999/xlink" xlink:type="simple">
          <person-group><name name-style="western"><surname>Herbert</surname><given-names>W</given-names></name></person-group> (<year>1837</year>) <source><tp:taxon-name><tp:taxon-name-part taxon-name-part-type="family">Amaryllidaceae</tp:taxon-name-part></tp:taxon-name></source>. <publisher-name>James Ridgeway &amp; Sons</publisher-name>, <publisher-loc>London</publisher-loc>.</mixed-citation></ref><ref id="B7"><mixed-citation xmlns:xlink="http://www.w3.org/1999/xlink" xlink:type="simple">
          <person-group><name name-style="western"><surname>Herbert</surname><given-names>W</given-names></name></person-group> (<year>1841</year>) <article-title><italic><tp:taxon-name><tp:taxon-name-part taxon-name-part-type="genus">Callithauma</tp:taxon-name-part> <tp:taxon-name-part taxon-name-part-type="species">viridiflorum</tp:taxon-name-part></tp:taxon-name></italic>.</article-title> <source>Curtis’ Botanical Magazine</source> <volume>67</volume>: tab. 3866.</mixed-citation></ref><ref id="B4"><mixed-citation xmlns:xlink="http://www.w3.org/1999/xlink" xlink:type="simple">
          <person-group><name name-style="western"><surname>Bentham</surname><given-names>G</given-names></name><name name-style="western"><surname>Hooker</surname><given-names>JD</given-names></name></person-group> (<year>1883</year>) <source>Genera Plantarum</source> <volume>3</volume>: <lpage>733</lpage>. <publisher-name>A. Black</publisher-name>, <publisher-loc>London</publisher-loc>.</mixed-citation></ref><ref id="B2"><mixed-citation xmlns:xlink="http://www.w3.org/1999/xlink" xlink:type="simple">
          <person-group><name name-style="western"><surname>Baker</surname><given-names>JG</given-names></name></person-group> (<year>1878</year>) <article-title><tp:taxon-name><tp:taxon-name-part taxon-name-part-type="genus">Callithauma</tp:taxon-name-part> <tp:taxon-name-part taxon-name-part-type="species">viridiflorum</tp:taxon-name-part> <tp:taxon-name-part taxon-name-part-type="infraspecific-rank">var.</tp:taxon-name-part> <tp:taxon-name-part taxon-name-part-type="variety">elwesii</tp:taxon-name-part></tp:taxon-name> Baker.</article-title> <source>Gardeners Chronicle</source> <series>n.s.</series>: <lpage>77</lpage>.</mixed-citation></ref><ref id="B10"><mixed-citation xmlns:xlink="http://www.w3.org/1999/xlink" xlink:type="simple">
          <person-group><name name-style="western"><surname>Macbride</surname><given-names>F</given-names></name></person-group> (<year>1931</year>) <article-title>Spermatophytes mostly Peruvian III.</article-title> <source>Publications of the Field Museum of Natural History, Botanical Series</source> <volume>11</volume>: <fpage>3</fpage>–<lpage>35</lpage>.</mixed-citation></ref><ref id="B3"><mixed-citation xmlns:xlink="http://www.w3.org/1999/xlink" xlink:type="simple">
          <person-group><name name-style="western"><surname>Baker</surname><given-names>JG</given-names></name></person-group> (<year>1888</year>) <source>Handbook of the <tp:taxon-name><tp:taxon-name-part taxon-name-part-type="tribe">Amaryllideae</tp:taxon-name-part></tp:taxon-name>, including the <tp:taxon-name><tp:taxon-name-part taxon-name-part-type="tribe">Alstroemerieae</tp:taxon-name-part></tp:taxon-name> and Agaveae.</source> <publisher-name>George Bell &amp; Sons</publisher-name>, <publisher-loc>London</publisher-loc>, <size units="page">216 pp</size>. doi: <ext-link xlink:type="simple" ext-link-type="doi" xlink:href="10.5962/bhl.title.15516">10.5962/bhl.title.15516</ext-link></mixed-citation></ref><ref id="B12"><mixed-citation xmlns:xlink="http://www.w3.org/1999/xlink" xlink:type="simple">
          <person-group><name name-style="western"><surname>Ravenna</surname><given-names>PF</given-names></name></person-group> (<year>1971</year>) <article-title><italic><tp:taxon-name><tp:taxon-name-part taxon-name-part-type="genus">Stenomesson</tp:taxon-name-part> <tp:taxon-name-part taxon-name-part-type="species">mirabile</tp:taxon-name-part></tp:taxon-name></italic> Rav. sp. nov.</article-title> <source>Plant Life</source> <volume>27</volume>: <fpage>77</fpage>–<lpage>79</lpage>.</mixed-citation></ref></ref-list></tp:taxon-treatment>
